# Supplementary material for: Enhancing Physicochemical and Piezoelectric Properties of Eggshell Membrane Proteins by Ultrasonic-Assisted Enzymes for Food and Sensor Applications
Source: Int J Mol Sci. 2025 Feb 28;26(5):2190. doi: 10.3390/ijms26052190 (PMC11901099; doi:10.3390/ijms26052190)
Supplement: Supplementary file 1 [file ijms-26-02190-s001.zip]

Archive with 1 entries (1 files):
- ijms-3439374-supplementary.pdf
